# Supplementary material for: Effect of the General Anaesthetic Ketamine on Electrical and Ca2+ Signal Propagation in Arabidopsis thaliana
Source: Plants (Basel). 2024 Mar 20;13(6):894. doi: 10.3390/plants13060894 (PMC10975207; doi:10.3390/plants13060894)
Supplement: Supplementary file 1 [file plants-13-00894-s001.zip]

Archive with 3 entries (3 files):
- Movie S1_control.wmv
- Movie S2_ketamine.wmv
- Supplementary Materials.pdf
